# Supplementary material for: Enrichment of Targetable Mutations in the Relapsed Neuroblastoma Genome
Source: PLoS Genet. 2016 Dec 20;12(12):e1006501. doi: 10.1371/journal.pgen.1006501 (PMC5172533; doi:10.1371/journal.pgen.1006501)
Supplement: S2 Table — Data from nine unique subjects with paired samples available for analysis. Suspected driver variants are highlighted in red, and variants of unknown significance are highlighted in grey. Numbers following mutation calls indicate inferred allelic fraction and read depth support for the call, respectively. Number following amplification events indicate inferred copy number and number of exons showing amplification. See text for additional details. (XLSX) [file pgen.1006501.s003.xlsx]

## Sheet: Sheet1
	Patient ID 5			KEY
	1st Relapse (Primary site, abdomen)	2nd Relapse (Metastatic site, mediastinum)		Suspected driver variant
	AKT2:NM_001626:c.203C>T_p.P68L(0.49,490)	AKT2:NM_001626:c.203C>T_p.P68L(0.5,433)		Variant of unknown significance
	ARID1A:NM_006015:c.5336A>G_p.E1779G(0.47,620)	ARID1A:NM_006015:c.5336A>G_p.E1779G(0.47,527)
	CUX1:NM_001202544:c.1525C>G_p.L509V(0.55,325)	CUX1:NM_001202544:c.1525C>G_p.L509V(0.51,307)
	ETV6:NM_001987:c.668C>T_p.P223L(0.51,717)	ETV6:NM_001987:c.668C>T_p.P223L(0.48,619)
	GPR124:NM_032777:c.3437T>C_p.V1146A(0.53,196)	GPR124:NM_032777:c.3437T>C_p.V1146A(0.45,219)
	KDM2B:NM_032590:c.3073C>T_p.R1025W(0.45,302)	KDM2B:NM_032590:c.3073C>T_p.R1025W(0.5,311)
	KDM4C:NM_001146696:c.23G>A_p.W8*(0.51,620)	KDM4C:NM_001146696:c.23G>A_p.W8*(0.47,460)
	KDR:NM_002253:c.1384T>G_p.L462V(0.45,566)	KDR:NM_002253:c.1384T>G_p.L462V(0.44,489)
	MLL2:NM_003482:c.961C>T_p.R321W(0.49,419)	MLL2:NM_003482:c.961C>T_p.R321W(0.5,383)
	MLL3:NM_170606:c.221C>T_p.T74I(0.51,803)	MLL3:NM_170606:c.221C>T_p.T74I(0.53,432)
	MYO18A:NM_078471:c.1664G>A_p.R555H(0.45,644)	MYO18A:NM_078471:c.1664G>A_p.R555H(0.52,525)
	MYST3:NM_006766:c.4952c>T_p.P1651L(0.53,306)	MYST3:NM_006766:c.4952c>T_p.P1651L(0.5,428)
	PCLO:NM_014510:c.2066C>T_p.A689V(0.47,814)	PCLO:NM_014510:c.2066C>T_p.A689V(0.48,693)
	SETD2:NM_014159:c.3965G>A_p.R1322Q(0.58,623)	SETD2:NM_014159:c.3965G>A_p.R1322Q(0.84,318)
	SRSF2_amplification(10,exons 3 of 3)
	Patient ID 6
	Post-Treatment (Metastatic site, bone)	Definitive Surgery (Primary site, abdomen)
		APC_ODZ2_rearrangement_58
	BARD1:NM_000465:c.1071_1091delACCATTGCCTGAATGTTCTTC_p.P358_S364del(0.97,504)
	BRCA2:NM_000059:c.6325G>A_p.V2109I(0.46,653)	BRCA2:NM_000059:c.6325G>A_p.V2109I(0.5,891)
	CCT6B:NM_006584:c.343C>T_p.H115Y(0.53,443)
	CHEK2:NM_007194:c.755G>A_p.S252N(0.48,574)	CHEK2:NM_007194:c.755G>A_p.S252N(0.54,665)
	ECT2L:NM_001077706:c.2028+1G>T_p.splice(0.09,215)
	MAF:NM_005360:c.487G>A_p.V163M(0.67,90)
	MLL2:NM_003482:c.2068_2094delTCCCCACCACCTGAGGACTCCCCCACA_p.S690_T698del(0.4,537)	MLL2:NM_003482:c.2068_2094delTCCCCACCACCTGAGGACTCCCCCACA_p.S690_T698del(0.48,418)
	MLL2:NM_003482:c.5170G>A_p.D1724N(0.53,542)	MLL2:NM_003482:c.5170G>A_p.D1724N(0.51,486)
	ROS1:NM_002944:c.4058A>C_p.Y1353S(0.52,708)
	Patient ID 4
	Diagnosis (Primary site, adrenal gland)	Definitive Surgery (Primary site, adrenal gland)
	APCDD1:NM_153000:c.497A>G_p.Q166R(0.51,579)	APCDD1:NM_153000:c.497A>G_p.Q166R(0.48,688)
	AR:NM_000044:c.646G>A_p.G216R(0.49,586)	AR:NM_000044:c.646G>A_p.G216R(0.53,733)
	ATM:NM_000051:c.375G>T_p.M125I(0.5,706)	ATM:NM_000051:c.375G>T_p.M125I(0.48,798)
	CARD11:NM_032415:c.3127G>A_p.E1043K(0.45,701)	CARD11:NM_032415:c.3127G>A_p.E1043K(0.47,469)
	ESR1:NM_000125:c.229G>A_p.G77S(0.64,600)	ESR1:NM_000125:c.229G>A_p.G77S(0.61,537)
	FAM123B:NM_152424:c.1460T>A_p.L487Q(0.52,750)	FAM123B:NM_152424:c.1460T>A_p.L487Q(0.48,811)
	FGF3:NM_005247:c.607G>A_p.G203S(0.47,457)	FGF3:NM_005247:c.607G>A_p.G203S(0.49,485)
	FLT4:NM_002020:c.2546G>A_p.R849K(0.06,548)	FLT4:NM_002020:c.2546G>A_p.R849K(0.24,429)
	IRS2:NM_003749:c.59_60insCAA_p.L20_N21insN(0.55,469)	IRS2:NM_003749:c.83_84insCAA_p.N28_H29insN(0.52,271)
	MED12:NM_005120:c.3062T>A_p.F1021Y(0.36,666)	MED12:NM_005120:c.3062T>A_p.F1021Y(0.23,712)
	MYCN_amplification(221,exons 5 of 5)	MYCN_amplification(100,exons 5 of 5)
	MYCN_intergenicRegion_rearrangement_110	MYCN_intergenicRegion_rearrangement_144
	NBN:NM_002485:c.415A>G_p.T139A(0.49,872)	NBN:NM_002485:c.415A>G_p.T139A(0.48,860)
	SETD2:NM_014159:c.2603A>G_p.D868G(0.11,497)	SETD2:NM_014159:c.2603A>G_p.D868G(0.35,798)
	TP53:NM_000546:c.993+1G>A_p.splice(0.8,537)	TP53:NM_000546:c.993+1G>A_p.splice(0.37,685)
	Patient ID 36
	Relapse (Metastatic site, tibia)	Relapse (Metastatic site, tibia)
	ALK:NM_004304:c.3824G>A_p.R1275Q(0.48,594)	ALK:NM_004304:c.3824G>A_p.R1275Q(0.02,606)
	ATM:NM_000051:c.8983C>A_p.L2995I(0.51,733)	ATM:NM_000051:c.8983C>A_p.L2995I(0.5,626)
		CUX1:NM_001202544:c.1525C>G_p.L509V(0.49,534)
	FANCM:NM_020937:c.1972C>T_p.R658*(0.9,428)	FANCM:NM_020937:c.1972C>T_p.R658*(0.48,534)
	FAT3:NM_001008781:c.7378C>T_p.R2460W(0.46,729)	FAT3:NM_001008781:c.7378C>T_p.R2460W(0.5,624)
	FGF23:NM_020638:c.419G>A_p.R140Q(0.48,550)	FGF23:NM_020638:c.419G>A_p.R140Q(0.53,786)
		FLT1:NM_001160030:c.2164_2166delTCA_p.S722del(0.34,365)
	FLT1:NM_001160030:c.2178_2180delATC_p.S726_S727>S(0.35,550)
	MPL:NM_005373:c.1102G>T_p.V368L(0.88,366)	MPL:NM_005373:c.1102G>T_p.V368L(0.54,650)
	NOTCH2:NM_024408:c.7030G>A_p.E2344K(0.89,357)	NOTCH2:NM_024408:c.7030G>A_p.E2344K(0.51,775)
	PIK3CG:NM_002649:c.1076G>A_p.R359H(0.48,586)	PIK3CG:NM_002649:c.1076G>A_p.R359H(0.48,691)
	SMO:NM_005631:c.48_49insCTG_p.G16_L17insL(0.34,189)
	TRRAP:NM_003496:c.7534A>G_p.S2512G(0.46,490)
	Patient ID 82
	Diagnosis (Primary site, left adrenal)	Diagnosis (Primary site, right adrenal)
	ARID1A:NM_006015:c.494_495insCGC_p.A165_A166insA(0.36,338)	ARID1A:NM_006015:c.494_495insCGC_p.A165_A166insA(0.21,364)
	ATR:NM_001184:c.3424A>G_p.S1142G(0.54,400)	ATR:NM_001184:c.3424A>G_p.S1142G(0.51,543)
	BRIP1:NM_032043:c.3133A>C_p.T1045P(0.07,757)
	FGF3:NM_005247:c.625C>T_p.R209*(0.63,455)	FGF3:NM_005247:c.625C>T_p.R209*(0.47,497)
	FOXP1_EIF4E3_rearrangement_68
	KDR:NM_002253:c.1531A>G_p.N511D(0.5,371)	KDR:NM_002253:c.1531A>G_p.N511D(0.44,480)
	MET:NM_000245:c.1669A>G_p.T557A(0.39,577)	MET:NM_000245:c.1669A>G_p.T557A(0.47,599)
	MUTYH:NM_001048171:c.1234C>T_p.R412C(0.43,619)	MUTYH:NM_001048171:c.1234C>T_p.R412C(0.58,604)
	PDGFRB:NM_002609:c.43G>A_p.E15K(0.48,430)	PDGFRB:NM_002609:c.43G>A_p.E15K(0.42,443)
		SMO:NM_005631:c.69_70insCTG_p.L23_G24insL(0.24,428)
	STK11:NM_000455:c.1211C>T_p.S404F(0.49,399)	STK11:NM_000455:c.1211C>T_p.S404F(0.42,390)
	TCF3:NM_003200:c.1357G>A_p.A453T(0.51,589)	TCF3:NM_003200:c.1357G>A_p.A453T(0.52,518)
	TCF3:NM_003200:c.635C>T_p.A212V(0.49,713)	TCF3:NM_003200:c.635C>T_p.A212V(0.53,612)
	Patient ID 2
	Diagnosis (Primary site, retroperitoneum)	4th Relapse (Metastatic site, neck)	5th Relapse (Metastatic site, psoas)	6th Relapse (Metastatic site, abdomen/peritoneum)
		ALK:NM_004304:c.3824G>A_p.R1275Q(0.32,665)
			ALK:NM_004304:c.3733T>G_p.F1245V(0.3,527)
	ARID1A:NM_006015:c.5849G>A_p.R1950Q(0.52,434)	ARID1A:NM_006015:c.5849G>A_p.R1950Q(0.52,525)	ARID1A:NM_006015:c.5849G>A_p.R1950Q(0.52,342)	ARID1A:NM_006015:c.5849G>A_p.R1950Q(0.5,648)
	ATRX_loss (0.17x,exons 35 of 35)		ATRX_loss(0,exons 9 of 35)	ATRX_loss(0,exons 8 of 35)
	BCOR_loss (0.35x,exons 14 of 14)
	BCOR:NM_017745:c.626C>T_p.S209L(0.99,237)	BCOR:NM_017745:c.626C>T_p.S209L(1.0,256)	BCOR:NM_017745:c.626C>T_p.S209L(1.0,200)	BCOR:NM_017745:c.626C>T_p.S209L(0.99,312)
				C11orf30:NM_020193:c.3109G>A_p.A1037T(0.33,957)
				CD274:NM_014143:c.698A>T_p.H233L(0.9,560)
	CDK4_amplification(11,exons 7 of 7)	CDK4_amplification(30,exons 7 of 7)	CDK4_amplification(11,exons 7 of 7)	CDK4_amplification(82,exons 7 of 7)
	CDK4_intergenicRegion_rearrangement_200	CDK4_intergenicRegion_rearrangement_307	CDK4_intergenicRegion_rearrangement_62	CDK4_intergenicRegion_rearrangement_198
	EPHA5:NM_004439:c.2348G>C_p.G783A(0.69,772)	EPHA5:NM_004439:c.2348G>C_p.G783A(0.66,928)	EPHA5:NM_004439:c.2348G>C_p.G783A(0.62,664)	EPHA5:NM_004439:c.2348G>C_p.G783A(0.93,635)
			ERBB2:NM_004448:c.1645G>A_p.G549R(0.21,652)
	FGFR1:NM_023110:c.1638C>A_p.N546K(0.3,511)			FGFR1:NM_023110:c.1638C>A_p.N546K(0.25,754)
	FGFR4:NM_022963:c.2210C>T_p.S737F(0.36,492)	FGFR4:NM_022963:c.2210C>T_p.S737F(0.38,684)	FGFR4:NM_022963:c.2210C>T_p.S737F(0.51,718)	FGFR4:NM_022963:c.2210C>T_p.S737F(0.32,667)
				IRF8:NM_002163:c.841C>G_p.H281D(0.25,505)
	KIT:NM_000222:c.1594G>A_p.V532I(0.35,800)	KIT:NM_000222:c.1594G>A_p.V532I(0.35,1044)	KIT:NM_000222:c.1594G>A_p.V532I(0.37,651)	KIT:NM_000222:c.1594G>A_p.V532I(0.05,791)
				PARP4_intergenicRegion_rearrangement_25
	PBRM1:NM_018313:c.1169A>T_p.Y390F(0.51,542)	PBRM1:NM_018313:c.1169A>T_p.Y390F(0.52,629)	PBRM1:NM_018313:c.1169A>T_p.Y390F(0.51,390)	PBRM1:NM_018313:c.1169A>T_p.Y390F(0.52,685)
		RICTOR:NM_152756:c.3842A>C_p.K1281T(0.23,1389)
			SMAD2:NM_005901:c.530C>G_p.P177R(0.25,552)
	Patient ID 71
	Diagnosis (Metastatic site, cervical lymph node)	1st Relapse (Metastatic site, liver)
	BIRC3:NM_001165:c.31T>C_p.S11P(0.54,694)	BIRC3:NM_001165:c.31T>C_p.S11P(0.46,780)
		GNAS:NM_000516:c.31_31delG_p.D11fs*47(0.37,457)
	IKBKE:NM_014002:c.1043G>A_p.R348Q(0.5,589)	IKBKE:NM_014002:c.1043G>A_p.R348Q(0.45,741)
	MYCN_amplification(147,exons 5 of 5)	MYCN_amplification(124,exons 5 of 5)
	NCOR1:NM_006311:c.2744T>G_p.L915R(0.48,759)	NCOR1:NM_006311:c.2744T>G_p.L915R(0.47,738)
	PRKDC:NM_006904:c.6901C>G_p.Q2301E(0.51,367)	PRKDC:NM_006904:c.6901C>G_p.Q2301E(0.52,541)
		RNF43:NM_017763:c.76G>T_p.G26*(0.24,945)
		STAG2_loss(0,exons 33 of 33)
	STAT4:NM_003151:c.1337C>T_p.T446I(0.49,622)	STAT4:NM_003151:c.1337C>T_p.T446I(0.47,600)
	TRAF5:NM_004619:c.599C>T_p.A200V(0.45,622)	TRAF5:NM_004619:c.599C>T_p.A200V(0.49,702)
	Patient ID 1
	Diagnosis (Metastatic site, cervical lymph node)	Definitive Surgery (Primary site, adrenal gland)	2nd Relapse (Metastaic site, cervical lymph node)	7th Relapse (Metastatic site, inguinal node)
	AR:NM_000044:c.1404_1404delC_p.G469fs*10(0.22,78)
	BLM:NM_000057:c.2206_2207insT_p.Y736fs*5(0.54,668)	BLM:NM_000057:c.2206_2207insT_p.Y736fs*5(0.41,682)	BLM:NM_000057:c.2206_2207insT_p.Y736fs*5(0.44,541)	BLM:NM_000057:c.2206_2207insT_p.Y736fs*5(0.64,268)
				BLM:NM_000057:c.2212A>C_p.T738P(0.1,104)
				CBL:NM_005188:c.2588A>T_p.N863I(0.46,329)
				CUL4A:NM_003589:c.1363A>T_p.K455*(0.25,536)
	ERBB3:NM_001982:c.2024G>A_p.R675K(0.08,1037)		ERBB3:NM_001982:c.2024G>A_p.R675K(0.14,1028)
	FAM123B:NM_152424:c.380T>C_p.F127S(0.48,493)	FAM123B:NM_152424:c.380T>C_p.F127S(0.44,461)	FAM123B:NM_152424:c.380T>C_p.F127S(0.46,603)	FAM123B:NM_152424:c.380T>C_p.F127S(0.49,298)
	FANCE:NM_021922:c.248+1G>T_p.splice(0.49,432)	FANCE:NM_021922:c.248+1G>T_p.splice(0.5,277)	FANCE:NM_021922:c.248+1G>T_p.splice(0.5,315)	FANCE:NM_021922:c.248+1G>T_p.splice site 248+1G>T(0.33,218)
	FGF19:NM_005117:c.550G>A_p.E184K(0.31,816)	FGF19:NM_005117:c.550G>A_p.E184K(0.43,504)	FGF19:NM_005117:c.550G>A_p.E184K(0.4,728)	FGF19:NM_005117:c.550G>A_p.E184K(0.35,391)
				FOXP1_EIF4E3_fusion_51
				IKBKE:NM_014002:c.228+2T>A_p.splice site 228+2T>A(0.25,411)
				MAPK1:NM_002745:c.2_3insGGC_p.M1_A2insA(0.29,38)
		MCL1_amplification(10,exons 5 of 5)
	MLH1:NM_000249:c.2107G>A_p.E703K(0.52,436)	MLH1:NM_000249:c.2107G>A_p.E703K(0.45,483)	MLH1:NM_000249:c.2107G>A_p.E703K(0.49,605)	MLH1:NM_000249:c.2107G>A_p.E703K(0.55,219)
	NOTCH4:NM_004557:c.1768G>A_p.V590M(0.51,855)	NOTCH4:NM_004557:c.1768G>A_p.V590M(0.5,618)	NOTCH4:NM_004557:c.1768G>A_p.V590M(0.5,700)	NOTCH4:NM_004557:c.1768G>A_p.V590M(0.62,413)
	NRAS:NM_002524:c.31G>A_p.A11T(0.28,1222)	NRAS:NM_002524:c.31G>A_p.A11T(0.44,744)	NRAS:NM_002524:c.31G>A_p.A11T(0.34,1033)	NRAS:NM_002524:c.31G>A_p.A11T(0.34,477)
	PRKDC:NM_006904:c.8812G>A_p.V2938I(0.61,880)	PRKDC:NM_006904:c.8812G>A_p.V2938I(0.55,622)	PRKDC:NM_006904:c.8812G>A_p.V2938I(0.59,830)	PRKDC:NM_006904:c.8812G>A_p.V2938I(0.61,407)
	PTCH1:NM_001083603:c.72_72delC_p.P25fs*54(0.25,835)	PTCH1:NM_001083603:c.71_72GC>A_p.P25fs*54(0.39,561)	PTCH1:NM_001083603:c.72_72delC_p.P25fs*54(0.34,699)	PTCH1:NM_001083603:c.72_72delC_p.P25fs*54(0.25,414)
				TP53:NM_000546:c.993+2T>C_p.splice site 993+2T>C(0.08,565)
	Patient ID 3
	Diagnosis (Primary site, adrenal gland)	Definitive Surgery (Primary site, adrenal gland)
		ALK:NM_004304:c.3824G>A_p.R1275Q(0.4,386)
		AXIN1:NM_003502:c.833C>T_p.P278L(0.49,474)
		BLM:NM_000057:c.1928G>A_p.R643H(0.48,421)
	CREBBP:NM_004380:c.4337G>A_p.R1446H(0.03,472)
		CUL4A:NM_003589:c.1694T>G_p.F565C(0.51,373)
	EP300_EP300_duplication_62
	EP300:NM_001429:c.4585C>T_p.R1529*(0.38,450)
	ERCC4:NM_005236:c.1606G>C_p.V536L(0.14,758)
	ERCC4:NM_005236:c.1616C>T_p.S539L(0.13,745)
	FANCG:NM_004629:c.338G>A_p.R113K(0.49,555)
	FANCM:NM_020937:c.4792G>A_p.D1598N(0.31,345)
		FBXW7:NM_033632:c.43_44insCTC_p.T15_G16insP(0.51,655)
	FGF12:NM_021032:c.341G>A_p.R114H(0.09,710)
	GRIN2A:NM_000833:c.1553G>A_p.R518H(0.06,478)
		GTSE1:NM_016426:c.22G>T_p.D8Y(0.49,391)
	HSD3B1:NM_000862:c.62G>A_p.R21H(0.51,700)
		IDH2:NM_002168:c.673G>A_p.D225N(0.5,527)
	INPP4B:NM_003866:c.1781T>C_p.V594A(0.49,574)
		IRS2:NM_003749:c.2635G>A_p.G879S(0.51,282)
		IRS2:NM_003749:c.2645G>C_p.G882A(0.52,277)
	LRP1B:NM_018557:c.6215G>C_p.G2072A(0.06,571)
	MLL2:NM_003482:c.11737c>T_p.Q3913*(0.03,530)
	MST1R:NM_002447:c.2123_2126delGTCT_p.S710fs*1(0.18,570)
		NKX2-1:NM_003317:c.707g>A_p.G236D(0.53,261)
	PBRM1:NM_018313:c.1264C>T_p.Q422*(0.05,527)
	PIK3CA:NM_006218:c.1633G>A_p.E545K(0.35,575)
	PRKDC:NM_006904:c.5067+1insT_p.splice site 5067+1insT(0.07,641)
	SPTA1:NM_003126:c.6250G>A_p.D2084N(0.25,807)
		TAF1:NM_138923:c.4618T>C_p.Y1540H(0.72,246)
		TYK2:NM_003331:c.2357G>A_p.G786D(0.52,381)
		YY1AP1:NM_139118:c.139T>C_p.S47P(0.25,485)
