# Supplementary material for: Enrichment of Targetable Mutations in the Relapsed Neuroblastoma Genome
Source: PLoS Genet. 2016 Dec 20;12(12):e1006501. doi: 10.1371/journal.pgen.1006501 (PMC5172533; doi:10.1371/journal.pgen.1006501)
Supplement: S3 Table — Complete list of all sequenced genes in each FoundationOne test. Second tab indicates which test(s) were used for each patient. (XLSX) [file pgen.1006501.s004.xlsx]

## Sheet: F1 Gene Lists
D2		T5a		T6b		T7
ABCB1		ABCB1		ABCB1		ABCB1
ABCC2		ABCC2		ABCC2		ABCC2
ABCC4		ABCC4		ABCC4		ABCC4
ABCG2		ABCG2		ABCG2		ABCG2
ABL1		ABL1		ABL1		ABL1
ACTB		AKT1		ACTB		ABL2
AKT1		AKT2		AKT1		ACVR1B
AKT2		AKT3		AKT2		AKT1
AKT3		ALK		AKT3		AKT2
ALK		ALOX12B		ALK		AKT3
ALOX12B		APC		ALOX12B		ALK
APC		APCDD1		APC		ALOX12B
APCDD1		AR		APCDD1		APC
APH1A		ARAF		APH1A		APCDD1
AR		ARFRP1		AR		AR
ARAF		ARID1A		ARAF		ARAF
ARFRP1		ARID2		ARFRP1		ARFRP1
ARHGAP26		ASXL1		ARHGAP26		ARID1A
ARID1A		ATM		ARID1A		ARID1B
ARID2		ATR		ARID2		ARID2
ASMTL		ATRX		ASXL1		ASXL1
ASXL1		AURKA		ATM		ATM
ATM		AURKB		ATR		ATR
ATR		AXL		ATRX		ATRX
ATRX		BACH1		AURKA		AURKA
AURKA		BAP1		AURKB		AURKB
AURKB		BARD1		AXL		AXIN1
AXIN1		BCL		B2M		AXL
AXL		BCL2		BACH1		BACH1
B2M		BCL2L2		BAP1		BAP1
BACH1		BCL6		BARD1		BARD1
BAP1		BCOR		BCL10		BCL2
BARD1		BCORL1		BCL11B		BCL2A1
BCL10		BCR		BCL2		BCL2L1
BCL11B		BLM		BCL2L2		BCL2L2
BCL2		BRAF		BCL6		BCL6
BCL2L2		BRCA1		BCL7A		BCOR
BCL6		BRCA2		BCOR		BCORL1
BCL7A		BRIP1		BCORL1		BCR
BCOR		BTG1		BCR		BLM
BCORL1		BTK		BIRC3		BMPR1A
BCR		C17orf39		BLM		BRAF
BIRC3		C1orf144		BRAF		BRCA1
BLM		CARD11		BRCA1		BRCA2
BRAF		CASP8		BRCA2		BRD4
BRCA1		CBFB		BRIP1		BRIP1
BRCA2		CBL		BTG1		BTG1
BRD4		CCND1		BTG2		BTK
BRIP1		CCND2		BTK		C17orf39
BRSK1		CCND3		C17orf39		CARD11
BTG1		CCNE1		C1orf144		CASP8
BTG2		CD79A		CARD11		CBFB
BTK		CD79B		CASP8		CBL
BTLA		CDC73		CBFB		CCND1
C17orf39		CDH1		CBL		CCND2
C1orf144		CDK12		CCND1		CCND3
CAD		CDK4		CCND2		CCNE1
CARD11		CDK6		CCND3		CD274
CASP8		CDK8		CCNE1		CD79A
CBFB		CDKN1B		CD22		CD79B
CBL		CDKN2A		CD274		CDC73
CCND1		CDKN2B		CD58		CDH1
CCND2		CDKN2C		CD70		CDH2
CCND3		CEBPA		CD79A		CDH20
CCNE1		CHEK1		CD79B		CDH5
CCT6B		CHEK2		CDC73		CDK12
CD22		CHUK		CDH1		CDK4
CD274		CIC		CDK12		CDK6
CD36		CRBN		CDK4		CDK8
CD58		CREBBP		CDK6		CDKN1A
CD70		CRKL		CDK8		CDKN1B
CD79A		CRLF2		CDKN1B		CDKN2A
CD79B		CSF1R		CDKN2A		CDKN2B
CDC73		CTCF		CDKN2B		CDKN2C
CDH1		CTNNA1		CDKN2C		CEBPA
CDK12		CTNNB1		CEBPA		CHD2
CDK4		CUL4A		CHEK1		CHD4
CDK6		CUL4B		CHEK2		CHEK1
CDK8		CYP17A1		CHUK		CHEK2
CDKN1B		CYP1B1		CIC		CHUK
CDKN2A		CYP2C19		CRBN		CIC
CDKN2B		CYP2C8		CREBBP		CRBN
CDKN2C		CYP2D6		CRKL		CREBBP
CEBPA		CYP3A4		CRLF2		CRKL
CHD2		CYP3A5		CSF1R		CRLF2
CHEK1		DAXX		CTCF		CSF1R
CHEK2		DDR2		CTNNA1		CTCF
CHUK		DIS3		CTNNB1		CTNNA1
CIC		DNMT3A		CUL4A		CTNNB1
CIITA		DOT1L		CUL4B		CUL3
CKS1B		DPYD		CUX1		CUL4A
CPS1		EGFR		CYP17A1		CUL4B
CRBN		EMSY		CYP1B1		CYLD
CREBBP		EP300		CYP2C19		CYP17A1
CRKL		EPHA3		CYP2C8		CYP1B1
CRLF2		EPHA5		CYP2D6		CYP2C19
CSF1R		EPHB1		CYP3A4		CYP2C8
CSF3R		ERBB2		CYP3A5		CYP2D6
CTCF		ERBB3		DAXX		CYP3A4
CTNNA1		ERBB4		DDR2		CYP3A5
CTNNB1		ERCC2		DIS3		DAXX
CUL4A		ERG		DNM2		DDR1
CUL4B		ESR1		DNMT3A		DDR2
CUX1		ESR2		DOT1L		DICER1
CXCR4		ETV1		DPYD		DIS3
CYP17A1		ETV4		DTX1		DNMT3A
CYP1B1		ETV5		DUSP2		DOT1L
CYP2C19		ETV6		DUSP9		DPYD
CYP2C8		EWSR1		ECT2L		EGFR
CYP2D6		EZH2		EED		EMSY
CYP3A4		FAM123B		EGFR		EP300
CYP3A5		FAM46C		EMSY		EPHA3
DAXX		FANCA		EP300		EPHA5
DDR2		FANCC		EPHA3		EPHA6
DDX3X		FANCD2		EPHA5		EPHA7
DIS3		FANCE		EPHA7		EPHB1
DKC1		FANCF		EPHB1		EPHB4
DNM2		FANCG		ERBB2		EPHB6
DNMT3A		FANCI		ERBB3		ERBB2
DOT1L		FANCL		ERBB4		ERBB3
DPYD		FANCM		ERCC2		ERBB4
DTX1		FAT3		ERG		ERCC2
DUSP2		FBXW7		ESR1		ERCC4
DUSP9		FCGR3A		ESR2		ERG
EBF1		FGF10		ETV1		ERRFI1
ECT2L		FGF12		ETV4		ESR1
EED		FGF14		ETV5		ESR2
EGFR		FGF19		ETV6		ETV1
ELP2		FGF23		EWSR1		ETV4
EMSY		FGF3		EZH2		ETV5
EP300		FGF4		FAM123B		ETV6
EPHA3		FGF6		FAM46C		EWSR1
EPHA5		FGF7		FANCA		EZH2
EPHA7		FGFR1		FANCC		FAM123B
EPHB1		FGFR2		FANCD2		FAM175A
EPOR		FGFR3		FANCE		FAM46C
ERBB2		FGFR4		FANCF		FANCA
ERBB3		FLT1		FANCG		FANCC
ERBB4		FLT3		FANCI		FANCD2
ERCC2		FLT4		FANCL		FANCE
ERG		FOXL2		FANCM		FANCF
ESR1		GATA1		FAS		FANCG
ESR2		GATA2		FAT3		FANCI
ETS1		GATA3		FBXW7		FANCL
ETV1		GNA11		FCGR3A		FANCM
ETV4		GNA13		FGF10		FAS
ETV5		GNAQ		FGF12		FAT1
ETV6		GNAS		FGF14		FAT3
EWSR1		GPR124		FGF19		FBXW7
EXOSC6		GRIN2A		FGF23		FCGR3A
EZH2		GSK3B		FGF3		FGF10
FAF1		GSTP1		FGF4		FGF12
FAM123B		HGF		FGF6		FGF14
FAM46C		HLA-A		FGF7		FGF19
FANCA		HRAS		FGFR1		FGF23
FANCC		IDH1		FGFR2		FGF3
FANCD2		IDH2		FGFR3		FGF4
FANCE		IGF1		FGFR4		FGF6
FANCF		IGF1R		FIP1L1		FGF7
FANCG		IGF2		FLCN		FGFR1
FANCI		IKBKE		FLT1		FGFR2
FANCL		IKZF1		FLT3		FGFR3
FANCM		IL7R		FLT4		FGFR4
FAS		INHBA		FOXL2		FH
FAT3		IRF4		FOXO1		FIP1L1
FBXO11		IRS2		FOXO3		FLCN
FBXO31		ITPA		GATA1		FLT1
FBXW7		JAK1		GATA2		FLT3
FCGR3A		JAK2		GATA3		FLT4
FGF10		JAK3		GNA11		FOXL2
FGF12		JUN		GNA13		FOXP1
FGF14		KDM5A		GNAQ		FRS2
FGF19		KDM5C		GNAS		FUBP1
FGF23		KDM6A		GPR124		GABRA6
FGF3		KDR		GRIN2A		GALNT12
FGF4		KEAP1		GSK3B		GATA1
FGF6		KIT		GSTP1		GATA2
FGF7		KLHL6		HDAC4		GATA3
FGFR1		KRAS		HDAC7		GATA4
FGFR2		LMO1		HGF		GATA6
FGFR3		LRP1B		HIST1H1C		GEN1
FGFR4		LRP2		HIST1H1E		GLI1
FHIT		MAN1B1		HIST1H2AG		GNA11
FIP1L1		MAP2K1		HIST1H2AL		GNA13
FLCN		MAP2K2		HIST1H2BC		GNAQ
FLT1		MAP2K4		HIST1H2BK		GNAS
FLT3		MAP3K1		HIST1H2BO		GPR124
FLT4		MAP3K13		HIST1H3B		GREM1
FLYWCH1		MCL1		HLA-A		GRIN2A
FOXL2		MDM2		HRAS		GRM3
FOXO1		MDM4		HSP90AA1		GSK3B
FOXO3		MED12		ID3		GSTP1
FOXP1		MEF2B		IDH1		H3F3A
FRS2		MEN1		IDH2		HGF
GADD45B		MET		IGF1		HLA-A
GATA1		MITF		IGF1R		HLA-B
GATA2		MLH1		IGF2		HLA-C
GATA3		MLL		IKBKE		HNF1A
GNA11		MLL2		IKZF1		HOXB13
GNA12		MPL		IL7R		HRAS
GNA13		MRE11A		INHBA		HSD3B1
GNAQ		MSH2		INPP5D		HSP90AA1
GNAS		MSH6		IRF1		IDH1
GPR124		MTHFR		IRF4		IDH2
GRIN2A		MTOR		IRF8		IGF1
GSK3B		MUTYH		IRS2		IGF1R
GSTP1		MYC		ITPA		IGF2
GTSE1		MYCL1		JAK1		IGF2R
HDAC1		MYCN		JAK2		IKBKE
HDAC4		MYD88		JAK3		IKZF1
HDAC7		MYST3		JARID2		IL7R
HGF		NBN		JUN		INHBA
HIST1H1C		NCOR1		KDM2B		INPP4B
HIST1H1D		NF1		KDM4C		INSR
HIST1H1E		NF2		KDM5A		IRF2
HIST1H2AC		NFE2L2		KDM5C		IRF4
HIST1H2AG		NFKBIA		KDM6A		IRS2
HIST1H2AL		NKX2-1		KDR		ITPA
HIST1H2AM		NOTCH1		KEAP1		JAK1
HIST1H2BC		NOTCH2		KIT		JAK2
HIST1H2BJ		NOTCH3		KLHL6		JAK3
HIST1H2BK		NOTCH4		KRAS		JUN
HIST1H2BO		NPM1		LEF1		KDM5A
HIST1H3B		NQO1		LMO1		KDM5C
HLA-A		NRAS		LRP1B		KDM6A
HNF1A		NRP2		LRP2		KDR
HRAS		NSD1		LRRK2		KEAP1
HSP90AA1		NTRK1		MAGED1		KEL
ICK		NTRK2		MAN1B1		KIT
ID3		NTRK3		MAP2K1		KLHL6
IDH1		NUP93		MAP2K2		KMT2C
IDH2		PAK3		MAP2K4		KRAS
IGF1		PAK7		MAP3K1		LMO1
IGF1R		PALB2		MAP3K13		LRP1B
IGF2		PARP1		MAP3K14		LRP2
IGH		PARP2		MAP3K7		LRP6
IGK		PARP3		MCL1		LTK
IGL		PARP4		MDM2		LYN
IKBKE		PAX5		MDM4		LZTR1
IKZF1		PBRM1		MED12		MAGI2
IKZF2		PDGFRA		MEF2B		MAN1B1
IKZF3		PDGFRB		MEF2C		MAP2K1
IL7R		PDK1		MEN1		MAP2K2
INHBA		PIK3C2G		MET		MAP2K4
INPP4B		PIK3C3		MITF		MAP3K1
INPP5D		PIK3CA		MLH1		MAP3K13
IRF1		PIK3CG		MLL		MCL1
IRF4		PIK3R1		MLL2		MDM2
IRF8		PIK3R2		MPL		MDM4
IRS2		PMS2		MRE11A		MED12
ITPA		PNRC1		MSH2		MEF2B
JAK1		PPP2R1A		MSH6		MEN1
JAK2		PRDM1		MTHFR		MERTK
JAK3		PRKAR1A		MTOR		MET
JARID2		PRKDC		MUTYH		MITF
JUN		PRSS8		MYC		MKNK1
KDM2B		PTCH1		MYCL1		MKNK2
KDM4C		PTEN		MYCN		MLH1
KDM5A		PTPN11		MYD88		MLL
KDM5C		RAD50		MYST3		MLL2
KDM6A		RAD51		NBN		MPL
KDR		RAD51B		NCOR1		MRE11A
KEAP1		RAD51C		NCSTN		MSH2
KIT		RAD51D		NF1		MSH6
KLHL6		RAD52		NF2		MST1R
KMT2C		RAD54L		NFE2L2		MTHFR
KRAS		RAF1		NFKBIA		MTOR
LEF1		RARA		NKX2-1		MUTYH
LMO1		RB1		NOTCH1		MYB
LRP1B		REL		NOTCH2		MYC
LRP2		RET		NOTCH3		MYCL1
LRRK2		RICTOR		NOTCH4		MYCN
MAF		RNF43		NPM1		MYD88
MAFB		ROS1		NQO1		MYST3
MAGED1		RPA1		NRAS		NBN
MALT1		RPTOR		NRP2		NCOR1
MAN1B1		RUNX1		NSD1		NF1
MAP2K1		RUNX1T1		NT5C2		NF2
MAP2K2		SETD2		NTRK1		NFE2L2
MAP2K4		SF3B1		NTRK2		NFKBIA
MAP3K1		SH2B3		NTRK3		NKX2-1
MAP3K13		SLC19A1		NUP93		NOTCH1
MAP3K14		SLC22A2		NUP98		NOTCH2
MAP3K6		SLCO1B3		P2RY8		NOTCH3
MAP3K7		SMAD2		PAG1		NOTCH4
MAPK1		SMAD4		PAK3		NPM1
MCL1		SMARCA4		PAK7		NQO1
MDM2		SMARCB1		PALB2		NRAS
MDM4		SMARCD1		PARP1		NRP2
MED12		SMO		PARP2		NSD1
MEF2B		SOCS1		PARP3		NTRK1
MEF2C		SOD2		PARP4		NTRK2
MEN1		SOX10		PAX5		NTRK3
MET		SOX2		PBRM1		NUDT1
MIB1		SPEN		PCLO		NUP93
MITF		SPOP		PDCD1LG2		PAK3
MKI67		SRC		PDGFRA		PAK7
MLH1		STAG2		PDGFRB		PALB2
MLL		STAT4		PDK1		PARK2
MLL2		STK11		PHF6		PARP1
MPL		SUFU		PIK3C2G		PARP2
MRE11A		SULT1A1		PIK3C3		PARP3
MSH2		SYK		PIK3CA		PARP4
MSH3		TBX3		PIK3CG		PAX5
MSH6		TET2		PIK3R1		PBRM1
MTHFR		TGFBR2		PIK3R2		PDCD1LG2
MTOR		TIPARP		PIM1		PDGFRA
MUTYH		TMPRSS2		PMS2		PDGFRB
MYC		TNFAIP3		PNRC1		PDK1
MYCL1		TNFRSF14		PPP2R1A		PHLPP2
MYCN		TOP1		PRDM1		PIK3C2B
MYD88		TP53		PRKAR1A		PIK3C2G
MYO18A		TPMT		PRKDC		PIK3C3
MYST3		TRRAP		PRSS8		PIK3CA
NBN		TSC1		PTCH1		PIK3CB
NCOR1		TSC2		PTEN		PIK3CG
NCOR2		TSHR		PTPN11		PIK3R1
NCSTN		TYMS		PTPN2		PIK3R2
NF1		UGT1A1		PTPN6		PLCG2
NF2		UMPS		PTPRO		PMS2
NFE2L2		VEGF		RAD21		PNRC1
NFKBIA		VHL		RAD50		POLD1
NKX2-1		WISP3		RAD51		POLE
NOD1		WT1		RAD51B		PPARG
NOTCH1		XPO1		RAD51C		PPP2R1A
NOTCH2		XRCC3		RAD51D		PRDM1
NOTCH3		ZNF217		RAD52		PREX2
NOTCH4		ZNF703		RAD54L		PRKAR1A
NPM1				RAF1		PRKCI
NQO1				RARA		PRKDC
NRAS				RB1		PRSS1
NRP2				REL		PRSS8
NSD1				RELN		PTCH1
NT5C2				RET		PTCH2
NTRK1				RICTOR		PTEN
NTRK2				RNF43		PTPN11
NTRK3				ROS1		PTPRD
NUP93				RPA1		QKI
NUP98				RPTOR		RAC1
P2RY8				RUNX1		RAD50
PAG1				RUNX1T1		RAD51
PAK3				SETBP1		RAD51B
PAK7				SETD2		RAD51C
PALB2				SF3B1		RAD51D
PARP1				SGK1		RAD52
PARP2				SH2B3		RAD54L
PARP3				SLC19A1		RAF1
PARP4				SLC22A2		RANBP2
PASK				SLCO1B3		RARA
PAX5				SMAD2		RB1
PBRM1				SMAD4		RBM10
PC				SMARCA1		REL
PCBP1				SMARCA4		RET
PCLO				SMARCB1		RICTOR
PDCD1				SMARCD1		RNF43
PDCD11				SMC1A		ROS1
PDCD1LG2				SMC3		RPA1
PDGFRA				SMO		RPTOR
PDGFRB				SOCS1		RSPO2
PDK1				SOD2		RUNX1
PHF6				SOX10		RUNX1T1
PIK3C2G				SOX2		SDHA
PIK3C3				SPEN		SDHB
PIK3CA				SPOP		SDHC
PIK3CG				SRC		SDHD
PIK3R1				SRSF2		SETD2
PIK3R2				STAG2		SF3B1
PIM1				STAT3		SH2B3
PLCG2				STAT4		SLC19A1
PMS2				STAT6		SLC22A2
PNRC1				STK11		SLCO1B3
POT1				SUFU		SLIT2
PPP2R1A				SULT1A1		SMAD2
PRDM1				SUZ12		SMAD3
PRKAR1A				SYK		SMAD4
PRKDC				TBX3		SMARCA4
PRSS8				TCF3		SMARCB1
PTCH1				TET2		SMARCD1
PTEN				TGFBR2		SMO
PTPN11				TIPARP		SNCAIP
PTPN2				TMPRSS2		SOCS1
PTPN6				TMSB4XP8		SOD2
PTPRO				TNFAIP3		SOX10
RAD21				TNFRSF11A		SOX2
RAD50				TNFRSF14		SOX9
RAD51				TNFRSF17		SPEN
RAD51B				TOP1		SPOP
RAD51C				TP53		SPTA1
RAD51D				TPMT		SRC
RAD52				TRAF2		STAG2
RAD54L				TRAF3		STAT3
RAF1				TRAF5		STAT4
RARA				TRRAP		STK11
RASGEF1A				TSC1		SUFU
RB1				TSC2		SULT1A1
REL				TSHR		SYK
RELN				TYK2		SZRD1
RET				TYMS		TAF1
RHOA				U2AF1		TBX3
RICTOR				U2AF2		TEK
RMRP				UGT1A1		TERC
RNF43				UMPS		TERT
ROS1				VEGF		TET2
RPA1				VHL		TGFBR2
RPL11				WISP3		TIPARP
RPL13				WT1		TMPRSS2
RPL15				XBP1		TNF
RPL35A				XPO1		TNFAIP3
RPS14				XRCC3		TNFRSF14
RPS19				ZMYM3		TNKS
RPS26				ZNF217		TNKS2
RPTOR				ZNF703		TOP1
RUNX1				ZRSR2		TOP2A
RUNX1T1						TP53
S1PR2						TP53BP1
SBDS						TPMT
SDHA						TRRAP
SDHB						TSC1
SDHC						TSC2
SDHD						TSHR
SERP2						TYMS
SETBP1						TYRO3
SETD2						U2AF1
SF3B1						UGT1A1
SGK1						UMPS
SH2B3						VEGFA
SLC19A1						VHL
SLC22A2						WISP3
SLCO1B3						WT1
SMAD2						XPO1
SMAD4						XRCC2
SMARCA1						XRCC3
SMARCA4						ZBTB2
SMARCB1						ZNF217
SMARCD1						ZNF703
SMC1A						ZNRF3
SMC3
SMO
SOCS1
SOCS2
SOCS3
SOD2
SOX10
SOX2
SPEN
SPOP
SRC
SRSF2
STAG2
STAT3
STAT4
STAT5A
STAT5B
STAT6
STK11
SUFU
SULT1A1
SUZ12
SYK
TAF1
TBL1XR1
TBX3
TCF3
TCL1A
TET2
TGFBR2
TIPARP
TLL2
TMEM30A
TMPRSS2
TMSB4XP8
TNFAIP3
TNFRSF11A
TNFRSF14
TNFRSF17
TOP1
TP53
TP63
TPMT
TRAF2
TRAF3
TRAF5
TRG
TRRAP
TSC1
TSC2
TSHR
TUSC3
TYK2
TYMS
U2AF1
U2AF2
UGT1A1
UMPS
VEGF
VHL
WDR90
WHSC1
WISP3
WT1
XBP1
XPO1
XRCC3
YY1AP1
ZMYM3
ZNF217
ZNF24
ZNF703
ZRSR2

## Sheet: Patients F1 Version
Patient.ID	Baitset
1	T6b
1	D2
1	D2
1	T7
2	T5a
2	T5a
2	T5a
2	T6b
3	T7
3	T7
4	T5a
4	T6b
5	D2
5	D2
6	T5a
6	D2
7	T5a
8	T5a
9	T5a
10	T5a
11	T5a
12	T5a
13	T5a
14	T5a
15	T5a
16	T5a
17	T5a
18	T5a
19	T5a
20	T5a
21	T5a
22	D2
23	T5a
24	T5a
25	T5a
26	T5a
27	T5a
28	T6b
29	T6b
30	T6b
31	T5a
32	T5a
33	T5a
34	T6b
35	T5a
36	T6b
36	D2
37	T6b
38	T5a
39	T6b
40	T6b
41	T6b
42	T5a
43	T5a
44	T5a
45	T6b
46	T5a
47	T6b
48	T5a
49	T6b
50	T6b
51	T6b
52	T5a
53	T6b
54	T5a
55	T6b
56	T5a
57	T6b
58	T6b
59	T6b
60	T6b
61	T6b
62	D2
63	D2
64	D2
65	T5a
66	D2
67	D2
68	D2
69	D2
70	T5a
71	D2
71	D2
72	D2
73	D2
74	T7
75	D2
76	T7
77	D2
78	T5a
79	D2
80	D2
81	D2
82	D2
82	D2
83	D2
84	T5a
85	D2
86	D2
87	D2
88	D2
89	T7
90	D2
91	D2
92	D2
93	D2
94	D2
95	D2
96	D2
97	D2
98	D2
99	T5a
100	D2
101	D2
102	D2
103	T7
104	D2
105	T5a
106	D2
107	D2
108	D2
109	D2
110	T5a
111	D2
112	D2
113	D2
114	D2
115	D2
116	D2
117	D2
118	D2
119	T7
120	T7
121	D2
122	D2
123	T7
124	T7
125	T7
126	T7
127	D2
128	T7
129	T7
130	D2
131	D2
132	D2
133	D2
134	D2
135	T5a
136	D2
137	T7
138	T7
