# Supplementary material for: Enrichment of Targetable Mutations in the Relapsed Neuroblastoma Genome
Source: PLoS Genet. 2016 Dec 20;12(12):e1006501. doi: 10.1371/journal.pgen.1006501 (PMC5172533; doi:10.1371/journal.pgen.1006501)
Supplement: S4 Table — All genes containing suspected driver variants and our call of whether the gene is potentially actionable. See Methods for more details. (XLSX) [file pgen.1006501.s005.xlsx]

## Sheet: Sheet1
Gene	Variant status	Potentially actionable
AKT1	Known	yes
ALK	Known	yes
APC	Likely	no
ARID1A	Known	yes
ATR	Likely	yes
ATRX	Known/Likely	no
AXIN1	Known	no
BCOR	Known	no
BRCA1_N/A	Likely	yes
BRCA2_L3MBTL1	Likely	yes
BRIP1	Likely	yes
CARD11	Known	no
CCT6B	Known	no
CD36	Likely	no
CDC73	Likely	no
CDK4	Known	yes
CDKN1B	Likely	yes
CDKN2A	Known/Likely	yes
CDKN2B	Known	yes
CIC	Likely	no
CPS1	Likely	no
CREBBP	Known	yes
CSF1R	Known	yes
CUX1	Known	no
DAXX	Likely	no
EGFR	Likely	yes
EP300	Likely	yes
EPHB1	Known	no
EZH2	Likely	yes
FANCM	Known	no
FAT3	Known	no
FGFR1	Known/Likely	yes
FOXP1_EIF4E3	Likely	no
GRIN2A	Known	no
HGF	Known	yes
ICK	Known	no
IDH2	Known	yes
JAK1	Known	yes
KRAS	Known	yes
LEF1	Likely	no
MAP2K4	Likely	no
MAP3K1	Known/Likely	no
MAP3K14	Known	no
MCL1	Known	no
MDM2	Known	yes
MDM4	Known	no
MLH1	Known	no
MLL2	Known	no
MSH3	Likely	no
MTOR	Known	yes
MYCN	Known	no
NCOR1	Likely	no
NF1	Known/Likely	yes
NF2	Likely	yes
NOD1	Likely	no
NOTCH1	Known	no
NOTCH2	Likely	no
NRAS	Known	yes
PALB2	Likely	yes
PBRM1	Known	no
PIK3CA	Known/Likely	yes
PRDM1	Known	no
PREX2	Known	no
PTCH1	Likely	yes
RB1	Likely	no
ROS1	Known	yes
RPTOR	Known	no
SETD2	Known	no
SMARCA4	Likely	no
SPOP	Known	no
STAG2	Known	no
STK11	Known/Likely	yes
TET2_TET2	Likely	no
TP53	Known/Likely	yes
TSC1	Likely	yes
TSC2	Likely	yes
