# Supplementary material for: Enrichment of Targetable Mutations in the Relapsed Neuroblastoma Genome
Source: PLoS Genet. 2016 Dec 20;12(12):e1006501. doi: 10.1371/journal.pgen.1006501 (PMC5172533; doi:10.1371/journal.pgen.1006501)
Supplement: S5 Table — Percentage of tumor nuclei in each sample, as calculated by Foundation Medicine. NA, percentage unavailable; DNA, extracted DNA was sent for testing so there was no cellularity estimate. (XLSX) [file pgen.1006501.s006.xlsx]

## Sheet: Sheet1
Sample ID	Percent Tumor Nuclei
1.1	80
1.2	20
1.3	20				NA = No data available
1.4	80				DNA = Physician sent extracted DNA; cannot estimate purity.
2.1	80
2.2	80
2.3	70
2.4	80
3.1	70
3.2	80
4.1	20
4.2	NA
4.2	60
5.1	60
5.2	60
5.2	70
6.1	30
6.2	NA
6.2	60
7.1	70
8.1	60
9.1	80
10.1	90
11.1	20
12.1	70
13.1	80
13.1	90
14.1	50
15.1	30
16.1	80
17.1	80
18.1	30
19.1	20
20.1	20
21.1	70
22.1	30
23.1	50
24.1	30
25.1	20
26.1	30
27.1	80
27.1	NA
28.1	DNA
29.1	20
30.1	30
31.1	80
32.1	20
33.1	30
34.1	30
35.1	70
36.1	50
36.2	20
37.1	20
37.1	30
38.1	50
39.1	20
40.1	20
41.1	20
42.1	60
43.1	80
44.1	20
44.1	25
45.1	50
46.1	70
47.1	20
48.1	20
49.1	30
50.1	20
50.1	30
51.1	80
52.1	NA
52.1	DNA
53.1	50
54.1	70
55.1	20
56.1	60
57.1	40
58.1	70
59.1	30
60.1	50
61.1	20
62.1	20
63.1	80
64.1	20
65.1	20
66.1	70
67.1	30
68.1	20
69.1	20
70.1	20
71.1	30
71.2	40
72.1	70
73.1	50
74.1	50
75.1	40
76.1	90
77.1	20
78.1	80
79.1	60
80.1	30
81.1	30
82.1	90
82.2	NA
82.2	20
83.1	DNA
84.1	30
85.1	40
86.1	80
87.1	50
88.1	50
89.1	50
90.1	20
91.1	60
92.1	30
93.1	70
94.1	40
95.1	20
96.1	60
97.1	30
98.1	70
99.1	60
100.1	40
101.1	80
101.1	20
102.1	40
103.1	40
103.1	0
104.1	60
105.1	60
106.1	70
107.1	NA
107.1	30
107.1	70
107.1	60
108.1	20
109.1	20
110.1	90
111.1	80
112.1	60
113.1	80
114.1	30
115.1	20
116.1	80
117.1	50
118.1	70
119.1	20
120.1	40
121.1	80
122.1	20
123.1	20
124.1	40
125.1	80
126.1	20
127.1	70
128.1	50
129.1	20
130.1	30
131.1	30
131.1	80
132.1	20
133.1	70
134.1	20
135.1	30
136.1	30
137.1	80
138.1	30
