# Supplementary material for: Enrichment of Targetable Mutations in the Relapsed Neuroblastoma Genome
Source: PLoS Genet. 2016 Dec 20;12(12):e1006501. doi: 10.1371/journal.pgen.1006501 (PMC5172533; doi:10.1371/journal.pgen.1006501)
Supplement: S6 Table — (XLSX) [file pgen.1006501.s007.xlsx]

## Sheet: Sheet1
KEGG_MAPK_SIGNALING_PATHWAY
> MAPK signaling pathway		Obtained from: http://software.broadinstitute.org/gsea/msigdb/cards/KEGG_MAPK_SIGNALING_PATHWAY.html
AKT1
AKT2
AKT3
ARRB1
ARRB2
ATF2
ATF4
BDNF
BRAF
CACNA1A
CACNA1B
CACNA1C
CACNA1D
CACNA1E
CACNA1F
CACNA1G
CACNA1H
CACNA1I
CACNA1S
CACNA2D1
CACNA2D2
CACNA2D3
CACNA2D4
CACNB1
CACNB2
CACNB3
CACNB4
CACNG1
CACNG2
CACNG3
CACNG4
CACNG5
CACNG6
CACNG7
CACNG8
CASP3
CD14
CDC25B
CDC42
CHP
CHP2
CHUK
CRK
CRKL
DAXX
DDIT3
DUSP1
DUSP10
DUSP14
DUSP16
DUSP2
DUSP3
DUSP4
DUSP5
DUSP6
DUSP7
DUSP8
DUSP9
ECSIT
EGF
EGFR
ELK1
ELK4
FAS
FASLG
FGF1
FGF10
FGF11
FGF12
FGF13
FGF14
FGF16
FGF17
FGF18
FGF19
FGF2
FGF20
FGF21
FGF22
FGF23
FGF3
FGF4
FGF5
FGF6
FGF7
FGF8
FGF9
FGFR1
FGFR2
FGFR3
FGFR4
FLNA
FLNB
FLNC
FOS
GADD45A
GADD45B
GADD45G
GNA12
GNG12
GRB2
HRAS
HSPA1A
HSPA1B
HSPA1L
HSPA2
HSPA6
HSPA8
HSPB1
IKBKB
IKBKG
IL1A
IL1B
IL1R1
IL1R2
JMJD7-PLA2G4B
JUN
JUND
KRAS
LAMTOR3
MAP2K1
MAP2K2
MAP2K3
MAP2K4
MAP2K5
MAP2K6
MAP2K7
MAP3K1
MAP3K11
MAP3K12
MAP3K13
MAP3K14
MAP3K2
MAP3K3
MAP3K4
MAP3K5
MAP3K6
MAP3K7
MAP3K8
MAP4K1
MAP4K2
MAP4K3
MAP4K4
MAPK1
MAPK10
MAPK11
MAPK12
MAPK13
MAPK14
MAPK3
MAPK7
MAPK8
MAPK8IP1
MAPK8IP2
MAPK8IP3
MAPK9
MAPKAPK2
MAPKAPK3
MAPKAPK5
MAPT
MAX
MECOM
MEF2C
MKNK1
MKNK2
MOS
MRAS
MYC
NF1
NFATC2
NFATC4
NFKB1
NFKB2
NGF
NLK
NR4A1
NRAS
NTF3
NTF4
NTRK1
NTRK2
PAK1
PAK2
PDGFA
PDGFB
PDGFRA
PDGFRB
PLA2G10
PLA2G12A
PLA2G12B
PLA2G1B
PLA2G2A
PLA2G2C
PLA2G2D
PLA2G2E
PLA2G2F
PLA2G3
PLA2G4A
PLA2G4B
PLA2G4E
PLA2G5
PLA2G6
PPM1A
PPM1B
PPP3CA
PPP3CB
PPP3CC
PPP3R1
PPP3R2
PPP5C
PRKACA
PRKACB
PRKACG
PRKCA
PRKCB
PRKCG
PRKX
PTPN5
PTPN7
PTPRR
RAC1
RAC2
RAC3
RAF1
RAP1A
RAP1B
RAPGEF2
RASA1
RASA2
RASGRF1
RASGRF2
RASGRP1
RASGRP2
RASGRP3
RASGRP4
RELA
RELB
RPS6KA1
RPS6KA2
RPS6KA3
RPS6KA4
RPS6KA5
RPS6KA6
RRAS
RRAS2
SOS1
SOS2
SRF
STK3
STK4
STMN1
TAB1
TAB2
TAOK1
TAOK2
TAOK3
TGFB1
TGFB2
TGFB3
TGFBR1
TGFBR2
TNF
TNFRSF1A
TP53
TRAF2
TRAF6
ZAK
